# Supplementary material for: ﻿Discovery and redescription of the true Nuvolumbrosus Navás and naming of a new Nuvol species (Neuroptera, Chrysopidae, Leucochrysini)
Source: Zookeys. 2023 Apr 21;1158:179–93. doi: 10.3897/zookeys.1158.98572 (PMC10193997; doi:10.3897/zookeys.1158.98572)
Supplement: XML Treatment for Nuvol satur [file zookeys.1158.98572-treatment2.xml]

<!DOCTYPE tp:taxon-treatment
  PUBLIC "-//TaxonX//DTD Taxonomic Treatment Publishing DTD v0 20100105//EN" "tax-treatment-NSO.dtd">
<tp:taxon-treatment xmlns:tp="http://www.plazi.org/taxpub"><tp:treatment-meta><kwd-group><label>Taxon classification</label><kwd>
              <named-content content-type="kingdom">Animalia</named-content>
            </kwd><kwd>
              <named-content content-type="order">Neuroptera</named-content>
            </kwd><kwd>
              <named-content content-type="family">Chrysopidae</named-content>
            </kwd></kwd-group><mixed-citation publication-type="journal"><person-group><name><surname>Sosa-Duque</surname><given-names>Francisco José</given-names></name><name><surname>Tauber</surname><given-names>Catherine A.</given-names></name></person-group><article-title>﻿Discovery and redescription of the true <italic><tp:taxon-name><tp:taxon-name-part taxon-name-part-type="genus" reg="Nuvol">Nuvol</tp:taxon-name-part><tp:taxon-name-part taxon-name-part-type="species" reg="umbrosus">umbrosus</tp:taxon-name-part></tp:taxon-name></italic> Navás and naming of a new <italic><tp:taxon-name><tp:taxon-name-part taxon-name-part-type="genus" reg="Nuvol">Nuvol</tp:taxon-name-part></tp:taxon-name></italic> species (<tp:taxon-name><tp:taxon-name-part taxon-name-part-type="order">Neuroptera</tp:taxon-name-part></tp:taxon-name>, <tp:taxon-name><tp:taxon-name-part taxon-name-part-type="family">Chrysopidae</tp:taxon-name-part></tp:taxon-name>, <tp:taxon-name><tp:taxon-name-part taxon-name-part-type="tribe">Leucochrysini</tp:taxon-name-part></tp:taxon-name>)</article-title><source>Zookeys</source><day>21</day><month>04</month><year>2023</year><volume>1158</volume><fpage>179</fpage><lpage>193</lpage><pub-id pub-id-type="doi">10.3897/zookeys.1158.98572</pub-id></mixed-citation></tp:treatment-meta><tp:nomenclature><label>﻿</label><tp:taxon-name>
            <object-id xmlns:xlink="http://www.w3.org/1999/xlink" content-type="arpha" xlink:type="simple">A74B76B3-B323-5C4B-9687-8CC1493D560E</object-id>
            <tp:taxon-name-part taxon-name-part-type="genus" reg="Nuvol">Nuvol</tp:taxon-name-part>
            <tp:taxon-name-part taxon-name-part-type="species" reg="satur">satur</tp:taxon-name-part>
            <object-id xmlns:xlink="http://www.w3.org/1999/xlink" content-type="zoobank" xlink:type="simple">https://zoobank.org/F4CCB95B-67EA-4A56-B5B5-5E89DE2FD422</object-id>
          </tp:taxon-name><tp:taxon-authority>Sosa &amp; Tauber</tp:taxon-authority><tp:taxon-status xmlns:xlink="http://www.w3.org/1999/xlink" xlink:type="simple">sp. nov.</tp:taxon-status></tp:nomenclature><tp:treatment-sec sec-type="Type specimens" id="SECID0E6KAE"><title>Type specimens.</title><p><bold><italic>Holotype</italic></bold>: Female, <named-content xmlns:xlink="http://www.w3.org/1999/xlink" content-type="dwc:institutional_code" xlink:title="Coleção de Invertebrados do Instituto Nacional de Pesquisas da Amazônia" xlink:href="http://grbio.org/institution/instituto-nacional-de-pesquisas-da-amazonia" xlink:type="simple">INPA</named-content>; Brazil, Amazonia, Novo Aripuanã, <named-content xmlns:xlink="http://www.w3.org/1999/xlink" content-type="dwc:verbatimCoordinates" xlink:type="simple"><named-content content-type="geo-json" specific-use="{&#34;type&#34;:&#34;Point&#34;,&#34;coordinates&#34;:[-60.118889,-5.264722]}" id="NCID0ERLAE" xlink:type="simple">05°15'53"S, 60°07'08"W</named-content></named-content>. Armadilha Malaise em igarapé; Floresta úmida, ix.2004, Henriques Silva &amp; Pena leg. Specimen pinned. <bold><italic>Paratype</italic></bold>: Female, <named-content xmlns:xlink="http://www.w3.org/1999/xlink" content-type="dwc:institutional_code" xlink:title="Entomological Museum, Utah State University" xlink:href="http://grbio.org/institution/utah-state-university" xlink:type="simple">EMUS</named-content>; Brazil, Rondônia, 62 km SE Ariquemes, 7–18 Nov. 1995, W. J. Hanson.</p></tp:treatment-sec><tp:treatment-sec sec-type="etymology" id="SECID0E4LAE"><title>Etymology.</title><p>The genus name “<italic><tp:taxon-name><tp:taxon-name-part taxon-name-part-type="genus" reg="Nuvol">Nuvol</tp:taxon-name-part></tp:taxon-name></italic>” is a masculine noun meaning “cloud” in Catalan; the species name “<italic>satur</italic>” is a Latin adjective (masculine form) meaning “deep or full”, as applied to color (R. A. Pantaleoni, pers. comm.). The species name refers to the more intense coloration of the diffuse markings on the wings of the species, as compared with <italic><tp:taxon-name><tp:taxon-name-part taxon-name-part-type="genus" reg="Nuvol">N.</tp:taxon-name-part><tp:taxon-name-part taxon-name-part-type="species" reg="umbrosus">umbrosus</tp:taxon-name-part></tp:taxon-name></italic>.</p></tp:treatment-sec><tp:treatment-sec sec-type="diagnosis" id="SECID0EXMAE"><title>Diagnosis.</title><p>The most notable features that distinguish <italic><tp:taxon-name><tp:taxon-name-part taxon-name-part-type="genus" reg="Nuvol">N.</tp:taxon-name-part><tp:taxon-name-part taxon-name-part-type="species" reg="satur">satur</tp:taxon-name-part></tp:taxon-name></italic> from <italic><tp:taxon-name><tp:taxon-name-part taxon-name-part-type="genus" reg="Nuvol">N.</tp:taxon-name-part><tp:taxon-name-part taxon-name-part-type="species" reg="umbrosus">umbrosus</tp:taxon-name-part></tp:taxon-name></italic> are the head and pronotal markings, markings on the abdomen, wing size, and wing markings, as follows: (1) The head and prothoracic markings of <italic><tp:taxon-name><tp:taxon-name-part taxon-name-part-type="genus" reg="Nuvol">N.</tp:taxon-name-part><tp:taxon-name-part taxon-name-part-type="species" reg="satur">satur</tp:taxon-name-part></tp:taxon-name></italic> are red and diffuse, whereas those of <italic><tp:taxon-name><tp:taxon-name-part taxon-name-part-type="genus" reg="Nuvol">N.</tp:taxon-name-part><tp:taxon-name-part taxon-name-part-type="species" reg="umbrosus">umbrosus</tp:taxon-name-part></tp:taxon-name></italic> are brown and longitudinally striped; (2) The wings of <italic><tp:taxon-name><tp:taxon-name-part taxon-name-part-type="genus" reg="Nuvol">N.</tp:taxon-name-part><tp:taxon-name-part taxon-name-part-type="species" reg="satur">satur</tp:taxon-name-part></tp:taxon-name></italic> are 14.8–15.8 mm long, slightly shorter than those of <italic><tp:taxon-name><tp:taxon-name-part taxon-name-part-type="genus" reg="Nuvol">N.</tp:taxon-name-part><tp:taxon-name-part taxon-name-part-type="species" reg="umbrosus">umbrosus</tp:taxon-name-part></tp:taxon-name></italic> (17.0 mm); and (3) Although both <italic><tp:taxon-name><tp:taxon-name-part taxon-name-part-type="genus" reg="Nuvol">Nuvol</tp:taxon-name-part></tp:taxon-name></italic> species express some degree of suppressed forking in the terminal veinlets of the forewings and hindwings, <italic><tp:taxon-name><tp:taxon-name-part taxon-name-part-type="genus" reg="Nuvol">N.</tp:taxon-name-part><tp:taxon-name-part taxon-name-part-type="species" reg="satur">satur</tp:taxon-name-part></tp:taxon-name></italic> has a much greater degree of suppression than <italic><tp:taxon-name><tp:taxon-name-part taxon-name-part-type="genus" reg="Nuvol">N.</tp:taxon-name-part><tp:taxon-name-part taxon-name-part-type="species" reg="umbrosus">umbrosus</tp:taxon-name-part></tp:taxon-name></italic>. Almost none of the terminal veinlets of the <italic><tp:taxon-name><tp:taxon-name-part taxon-name-part-type="genus" reg="Nuvol">N.</tp:taxon-name-part><tp:taxon-name-part taxon-name-part-type="species" reg="satur">satur</tp:taxon-name-part></tp:taxon-name></italic> wings are forked, whereas only a small proportion of the veinlets on the posterior margin of the <italic><tp:taxon-name><tp:taxon-name-part taxon-name-part-type="genus" reg="Nuvol">N.</tp:taxon-name-part><tp:taxon-name-part taxon-name-part-type="species" reg="umbrosus">umbrosus</tp:taxon-name-part></tp:taxon-name></italic> wings are unforked. Finally, (4) the wing markings of <italic><tp:taxon-name><tp:taxon-name-part taxon-name-part-type="genus" reg="Nuvol">N.</tp:taxon-name-part><tp:taxon-name-part taxon-name-part-type="species" reg="satur">satur</tp:taxon-name-part></tp:taxon-name></italic> are considerably more pronounced and in a different pattern than those of <italic><tp:taxon-name><tp:taxon-name-part taxon-name-part-type="genus" reg="Nuvol">N.</tp:taxon-name-part><tp:taxon-name-part taxon-name-part-type="species" reg="umbrosus">umbrosus</tp:taxon-name-part></tp:taxon-name></italic> (Fig. <xref ref-type="fig" rid="F7">7</xref>).</p><fig id="F7" position="float" orientation="portrait"><object-id xmlns:xlink="http://www.w3.org/1999/xlink" content-type="doi" xlink:type="simple">10.3897/zookeys.1158.98572.figure7</object-id><object-id xmlns:xlink="http://www.w3.org/1999/xlink" content-type="arpha" xlink:type="simple">C40184E9-F209-58A1-A759-51F1D940004F</object-id><label>Figure 7.</label><caption><p>Cartoon showing pattern of wing markings of two <italic><tp:taxon-name><tp:taxon-name-part taxon-name-part-type="genus" reg="Nuvol">Nuvol</tp:taxon-name-part></tp:taxon-name></italic> species <bold>A</bold><italic><tp:taxon-name><tp:taxon-name-part taxon-name-part-type="genus" reg="Nuvol">N.</tp:taxon-name-part><tp:taxon-name-part taxon-name-part-type="species" reg="umbrosus">umbrosus</tp:taxon-name-part></tp:taxon-name></italic> type specimen (Brazil, Rio de Janeiro), from original drawing by <xref ref-type="bibr" rid="B6">Navás (1916)</xref><bold>B</bold><italic><tp:taxon-name><tp:taxon-name-part taxon-name-part-type="genus" reg="Nuvol">N.</tp:taxon-name-part><tp:taxon-name-part taxon-name-part-type="species" reg="umbrosus">umbrosus</tp:taxon-name-part></tp:taxon-name></italic> from current study (Brazil, Minas Gerais) <bold>C</bold><italic><tp:taxon-name><tp:taxon-name-part taxon-name-part-type="genus" reg="Nuvol">N.</tp:taxon-name-part><tp:taxon-name-part taxon-name-part-type="species" reg="satur">satur</tp:taxon-name-part></tp:taxon-name></italic>, new species, holotype (Amazonas, Brazil), from <xref ref-type="bibr" rid="B13">Tauber and Sosa 2015</xref> (as <italic><tp:taxon-name><tp:taxon-name-part taxon-name-part-type="genus" reg="Nuvol">N.</tp:taxon-name-part><tp:taxon-name-part taxon-name-part-type="species" reg="umbrosus">umbrosus</tp:taxon-name-part></tp:taxon-name></italic>).</p></caption><graphic xmlns:xlink="http://www.w3.org/1999/xlink" xlink:href="zookeys-1158-179_article-98572__-g007.jpg" position="float" orientation="portrait" xlink:type="simple" id="oo_840956.jpg"><uri content-type="original_file" xlink:type="simple">https://binary.pensoft.net/fig/840956</uri></graphic></fig></tp:treatment-sec><tp:treatment-sec sec-type="description" id="SECID0E1TAE"><title>Description.</title><p>Provided by <xref ref-type="bibr" rid="B13">Tauber and Sosa 2015</xref>: 144–150 (as <italic><tp:taxon-name><tp:taxon-name-part taxon-name-part-type="genus" reg="Nuvol">Nuvol</tp:taxon-name-part><tp:taxon-name-part taxon-name-part-type="species" reg="umbrosus">umbrosus</tp:taxon-name-part></tp:taxon-name></italic>). Note: In the description, we neglected to mention the length of the antennae; they measured 28.6 and 31.5 mm, over twice as long as the wing length (13.8 mm). The antennal length for <italic><tp:taxon-name><tp:taxon-name-part taxon-name-part-type="genus" reg="Nuvol">N.</tp:taxon-name-part><tp:taxon-name-part taxon-name-part-type="species" reg="umbrosus">umbrosus</tp:taxon-name-part></tp:taxon-name></italic> is unknown.</p></tp:treatment-sec><tp:treatment-sec sec-type="Immatures and biology" id="SECID0E1UAE"><title>Immatures and biology.</title><p>Unknown.</p></tp:treatment-sec><tp:treatment-sec sec-type="distribution" id="SECID0E6UAE"><title>Known geographic distribution.</title><p>Brazil: Amazonas, Rondônia.</p></tp:treatment-sec><ref-list><ref id="B6"><mixed-citation xmlns:xlink="http://www.w3.org/1999/xlink" xlink:type="simple"><person-group><name name-style="western"><surname>Navás</surname><given-names>L</given-names></name></person-group> (<year>1916</year>) <article-title>Neurópteros Sudamericanos. Tercera [III] serie. Neurópteros del Brasil recogidos por el R. P. Joaquín da Silva Tavares S. J.</article-title><source>Brotéria (Zoológica)</source><volume>14</volume>: <fpage>14</fpage>–<lpage>35</lpage>.</mixed-citation></ref><ref id="B13"><mixed-citation xmlns:xlink="http://www.w3.org/1999/xlink" xlink:type="simple"><person-group><name name-style="western"><surname>Tauber</surname><given-names>CA</given-names></name><name name-style="western"><surname>Sosa</surname><given-names>F</given-names></name></person-group> (<year>2015</year>) <article-title>Rediscovery of <italic><tp:taxon-name><tp:taxon-name-part taxon-name-part-type="genus">Nuvol</tp:taxon-name-part><tp:taxon-name-part taxon-name-part-type="species">umbrosus</tp:taxon-name-part></tp:taxon-name></italic> Navás (<tp:taxon-name><tp:taxon-name-part taxon-name-part-type="order">Neuroptera</tp:taxon-name-part></tp:taxon-name>, <tp:taxon-name><tp:taxon-name-part taxon-name-part-type="family">Chrysopidae</tp:taxon-name-part></tp:taxon-name>, <tp:taxon-name><tp:taxon-name-part taxon-name-part-type="tribe">Leucochrysini</tp:taxon-name-part></tp:taxon-name>): A redescription and discussion.</article-title><source>ZooKeys</source><volume>519</volume>: <fpage>141</fpage>–<lpage>153</lpage>. <ext-link xlink:type="simple" ext-link-type="doi" xlink:href="10.3897/zookeys.519.5996">https://doi.org/10.3897/zookeys.519.5996</ext-link></mixed-citation></ref></ref-list></tp:taxon-treatment>
