# Supplementary material for: ﻿Discovery and redescription of the true Nuvolumbrosus Navás and naming of a new Nuvol species (Neuroptera, Chrysopidae, Leucochrysini)
Source: Zookeys. 2023 Apr 21;1158:179–93. doi: 10.3897/zookeys.1158.98572 (PMC10193997; doi:10.3897/zookeys.1158.98572)
Supplement: XML Treatment for Nuvol [file zookeys.1158.98572-treatment3.xml]

<!DOCTYPE tp:taxon-treatment
  PUBLIC "-//TaxonX//DTD Taxonomic Treatment Publishing DTD v0 20100105//EN" "tax-treatment-NSO.dtd">
<tp:taxon-treatment xmlns:tp="http://www.plazi.org/taxpub"><tp:treatment-meta><kwd-group><label>Taxon classification</label><kwd>
              <named-content content-type="kingdom">Animalia</named-content>
            </kwd><kwd>
              <named-content content-type="order">Neuroptera</named-content>
            </kwd><kwd>
              <named-content content-type="family">Chrysopidae</named-content>
            </kwd></kwd-group><mixed-citation publication-type="journal"><person-group><name><surname>Sosa-Duque</surname><given-names>Francisco José</given-names></name><name><surname>Tauber</surname><given-names>Catherine A.</given-names></name></person-group><article-title>﻿Discovery and redescription of the true <italic><tp:taxon-name><tp:taxon-name-part taxon-name-part-type="genus" reg="Nuvol">Nuvol</tp:taxon-name-part><tp:taxon-name-part taxon-name-part-type="species" reg="umbrosus">umbrosus</tp:taxon-name-part></tp:taxon-name></italic> Navás and naming of a new <italic><tp:taxon-name><tp:taxon-name-part taxon-name-part-type="genus" reg="Nuvol">Nuvol</tp:taxon-name-part></tp:taxon-name></italic> species (<tp:taxon-name><tp:taxon-name-part taxon-name-part-type="order">Neuroptera</tp:taxon-name-part></tp:taxon-name>, <tp:taxon-name><tp:taxon-name-part taxon-name-part-type="family">Chrysopidae</tp:taxon-name-part></tp:taxon-name>, <tp:taxon-name><tp:taxon-name-part taxon-name-part-type="tribe">Leucochrysini</tp:taxon-name-part></tp:taxon-name>)</article-title><source>Zookeys</source><day>21</day><month>04</month><year>2023</year><volume>1158</volume><fpage>179</fpage><lpage>193</lpage><pub-id pub-id-type="doi">10.3897/zookeys.1158.98572</pub-id></mixed-citation></tp:treatment-meta><tp:nomenclature><label>﻿Genus</label><tp:taxon-name>
            <object-id xmlns:xlink="http://www.w3.org/1999/xlink" content-type="arpha" xlink:type="simple">C01826D3-97AA-5D3C-AB64-57DA21783E8A</object-id>
            <tp:taxon-name-part taxon-name-part-type="genus" reg="Nuvol">Nuvol</tp:taxon-name-part>
          </tp:taxon-name><tp:taxon-authority>Navás, 1916</tp:taxon-authority></tp:nomenclature><tp:treatment-sec sec-type="type species" id="SECID0EEWAE"><title>Type species.</title><p><italic><tp:taxon-name><tp:taxon-name-part taxon-name-part-type="genus" reg="Nuvol">Nuvol</tp:taxon-name-part><tp:taxon-name-part taxon-name-part-type="species" reg="umbrosus">umbrosus</tp:taxon-name-part></tp:taxon-name></italic> Navás, 1916.</p></tp:treatment-sec><tp:treatment-sec sec-type="distribution" id="SECID0EVWAE"><title>Known geographic distribution.</title><p>South America: Brazil (Amazonas, Rondônia, Minas Gerais, Rio de Janeiro).</p></tp:treatment-sec><tp:treatment-sec sec-type="Generic diagnosis" id="SECID0E1WAE"><title>Generic diagnosis.</title><p>Based on a small number of specimens from two species:</p><p><italic><tp:taxon-name><tp:taxon-name-part taxon-name-part-type="genus" reg="Nuvol">N.</tp:taxon-name-part><tp:taxon-name-part taxon-name-part-type="species" reg="umbrosus">umbrosus</tp:taxon-name-part></tp:taxon-name></italic> – one specimen of unknown sex described by <xref ref-type="bibr" rid="B6">Navás (1916)</xref> and one male described here.</p><p><italic><tp:taxon-name><tp:taxon-name-part taxon-name-part-type="genus" reg="Nuvol">N.</tp:taxon-name-part><tp:taxon-name-part taxon-name-part-type="species" reg="satur">satur</tp:taxon-name-part></tp:taxon-name></italic> – two females described by <xref ref-type="bibr" rid="B13">Tauber and Sosa (2015</xref>, as <italic><tp:taxon-name><tp:taxon-name-part taxon-name-part-type="genus" reg="Nuvol">N.</tp:taxon-name-part><tp:taxon-name-part taxon-name-part-type="species" reg="umbrosus">umbrosus</tp:taxon-name-part></tp:taxon-name></italic>).</p><p>Medium to large lacewings, forewing length 14.8–17.0 mm. Head, pronotum with longitudinal black stripes or diffuse reddish marks; setae long. Legs unmarked; claws basally dilated. Forewing marked with faint to dark yellowish-brown transverse streaks through center and margins of wing; costal area narrow throughout; costal setae short, inclined; stigma marked with one to two small dark spots; Sc and R well separated throughout; R extended apically, curving posteriorly around wing apex; terminal subcostal and radial veinlets at apex of wing largely unforked, darkly marked; <italic>im</italic> short, broadly ovate; Rs almost straight, parallel to R; radial cells short, height relatively uniform from base to below stigma; gradate veins arranged in two roughly parallel series; outer gradates closely aligned, flowing smoothly from PsM; inner gradates extending basally, not meeting PsM; four intracubital cells, with <italic>icu1</italic>, <italic>icu2</italic>, <italic>icu3</italic> closed, <italic>icu4</italic> (<italic>dcc</italic>) open. Hindwing venation, markings similar to forewing.</p><p><bold>Possible additional generic features, with supporting evidence from only one species and/or one specimen</bold>: Antennae very long (over twice length of forewing). <bold><italic>Female</italic></bold>: T9+ect separated dorsally by longitudinal groove. Spermatheca doughnut shaped, with elongate narrow spermathecal duct, substantial, sail-like velum opening directly to bursa copulatrix via dorsal slit. Bursa copulatrix with delicate membrane, elongate bursal glands. Subgenitale substantial, with bilobed knob protruding from broad triangular base. <bold><italic>Male</italic></bold>: T9+ect with prominent, heavily sclerotized, bifurcated dorsal apodeme: with dorsal spur extending upward behind and well above callus cerci, with ventral branch extending distally, protruding as lobe well beyond distal margin of ectoproct. T9+ect fused dorsally; callus cerci round to very slightly oval, dark against pale background. Sternites S8, S9 weakly fused, with conspicuous cleft or suture scars. Gonarcus well sclerotized, widely arcuate; bridge broad, curved, with pair of elongate ventral projections extending ventrally; gonocornua long, broad. Mediuncus bulbous basally, with slender terminus, membranous dorsal attachment to gonarcal bridge, lateral attachments to inner sides of ventral projections of gonarcus.</p></tp:treatment-sec><ref-list><ref id="B6"><mixed-citation xmlns:xlink="http://www.w3.org/1999/xlink" xlink:type="simple"><person-group><name name-style="western"><surname>Navás</surname><given-names>L</given-names></name></person-group> (<year>1916</year>) <article-title>Neurópteros Sudamericanos. Tercera [III] serie. Neurópteros del Brasil recogidos por el R. P. Joaquín da Silva Tavares S. J.</article-title><source>Brotéria (Zoológica)</source><volume>14</volume>: <fpage>14</fpage>–<lpage>35</lpage>.</mixed-citation></ref><ref id="B13"><mixed-citation xmlns:xlink="http://www.w3.org/1999/xlink" xlink:type="simple"><person-group><name name-style="western"><surname>Tauber</surname><given-names>CA</given-names></name><name name-style="western"><surname>Sosa</surname><given-names>F</given-names></name></person-group> (<year>2015</year>) <article-title>Rediscovery of <italic><tp:taxon-name><tp:taxon-name-part taxon-name-part-type="genus">Nuvol</tp:taxon-name-part><tp:taxon-name-part taxon-name-part-type="species">umbrosus</tp:taxon-name-part></tp:taxon-name></italic> Navás (<tp:taxon-name><tp:taxon-name-part taxon-name-part-type="order">Neuroptera</tp:taxon-name-part></tp:taxon-name>, <tp:taxon-name><tp:taxon-name-part taxon-name-part-type="family">Chrysopidae</tp:taxon-name-part></tp:taxon-name>, <tp:taxon-name><tp:taxon-name-part taxon-name-part-type="tribe">Leucochrysini</tp:taxon-name-part></tp:taxon-name>): A redescription and discussion.</article-title><source>ZooKeys</source><volume>519</volume>: <fpage>141</fpage>–<lpage>153</lpage>. <ext-link xlink:type="simple" ext-link-type="doi" xlink:href="10.3897/zookeys.519.5996">https://doi.org/10.3897/zookeys.519.5996</ext-link></mixed-citation></ref></ref-list></tp:taxon-treatment>
